# Supplementary material for: Use of Optical Genome Mapping to Detect Structural Variants in Neuroblastoma
Source: Cancers (Basel). 2023 Oct 31;15(21):5233. doi: 10.3390/cancers15215233 (PMC10647738; doi:10.3390/cancers15215233)
Supplement: Supplementary file 1 [file cancers-15-05233-s001.zip]

Archive with 1 entries (1 files):
- cancers-2657680-supplementary.pdf
